# Supplementary material for: GSK3-β Stimulates Claspin Degradation via β-TrCP Ubiquitin Ligase and Alters Cancer Cell Survival
Source: Cancers (Basel). 2019 Jul 29;11(8):1073. doi: 10.3390/cancers11081073 (PMC6721324; doi:10.3390/cancers11081073)
Supplement: Supplementary file 1 [file cancers-11-01073-s001.zip]

Archive with 2 entries (2 files):
- cancers-565203-suppl-layout.docx
- Whole blots original pictures.pdf
